# Supplementary material for: Circulating tumor DNA as a prognostic marker in high-risk endometrial cancer
Source: J Transl Med. 2021 Feb 3;19:51. doi: 10.1186/s12967-021-02722-8 (PMC7860194; doi:10.1186/s12967-021-02722-8)
Supplement: Supplementary file 1 — Additional file 1: Table S1. Clinicopathological characteristic of detected cases. [file 12967_2021_2722_MOESM1_ESM.xlsx]

## Sheet: Sheet1
Table S1. Clinicopathological characteristics of the study cohort
Case	Age	Pathology subtype	FIGO stage	Tumor size（mm）	Depth of invasion*	Node positive	LVSI	Involvement of lower uterine segment	Adjuvant therapy	Reccurrence	Survival
EM001	56	serous carcinoma	IIIc2	diffused	whole layer	yes	yes	yes	chemotherapy and radiotherapy	Yes	Yes
EM002	75	serous carcinoma	IV	120	deep	yes	no	yes	chemotherapy	Yes	No
EM003	42	serous carcinoma	IIIc2	unknown	superficial	yes	yes	no	chemotherapy	No	Yes
EM004	66	endometroid carcinoma G3	IIIc1	40	deep	yes	no	yes	chemotherapy	No	Yes
EM005	63	clear cell carcinoma	IIIc2	diffused	whole layer	yes	yes	yes	chemotherapy and radiotherapy	Yes	Yes
EM006	74	Dedifferentiated Carcinoma	Ib	75	deep	no	yes	yes	chemotherapy and radiotherapy	No	Yes
EM007	64	serous carcinoma	Ia	diffused	superficial	no	no	no	chemotherapy	No	Yes
EM008	68	serous carcinoma	Ia	25	superficial	no	no	no	chemotherapy	No	Yes
EM009	54	serous carcinoma	Ia	23	superficial	no	yes	yes	chemotherapy	No	Yes
*superficial:<1/2 myometrium is involved; deep: >=1/2 myometrium but not serosa is involved
