# Supplementary material for: Circulating tumor DNA as a prognostic marker in high-risk endometrial cancer
Source: J Transl Med. 2021 Feb 3;19:51. doi: 10.1186/s12967-021-02722-8 (PMC7860194; doi:10.1186/s12967-021-02722-8)
Supplement: Supplementary file 2 — Additional file 2: Table S2. Genes included in Tumor Panel. [file 12967_2021_2722_MOESM2_ESM.xlsx]

## Sheet: Sheet1
Table S2. Genes included in Tumor Panel
AKT1	ALK	APC	AR	ARAF	ARID1A	ATM	BRAF
BRCA1	BRCA2	CCND1	CDH1	CDK4	CDKN2A	CREBBP	CTCF
CTNNB1	DDR2	DNMT3A	DOT1L	EGFR	ERBB2	ESR1	EZH2
FAT1	FAT4	FBXW7	FGF3	FGF4	FGFR1	FGFR2	FGFR3
FLCN	FLT3	GNA11	GNAQ	IDH1	IDH2	JAK2	KIT
KMT2C	KMT2D	KRAS	MAP2K1	MAP2K2	MDM2	MET	MTOR
MYC	NF1	NF2	NFE2L2	NRAS	NTRK1	NTRK2	NTRK3
PALB2	PDGFRA	PDGFRB	PIK3CA	PIK3R1	PTCH1	PTEN	RAC1
RAD50	RAF1	RB1	RET	SMAD4	SMARCA4	SMO	STK11
TERT	TP53	TSC1	TSC2	VEGFA	ZFHX3
