# Supplementary material for: Circulating tumor DNA as a prognostic marker in high-risk endometrial cancer
Source: J Transl Med. 2021 Feb 3;19:51. doi: 10.1186/s12967-021-02722-8 (PMC7860194; doi:10.1186/s12967-021-02722-8)
Supplement: Supplementary file 3 — Additional file 3: Table S3. Pathogenic/Likely pathogenic mutations* in detected cases. [file 12967_2021_2722_MOESM3_ESM.xlsx]

## Sheet: Sheet1
Table S3. Pathogenic/likely pathogenic mutations* in detected cases.
Case	FIGO stage	Recurrence	Genes	CLINSIG	cBioportal	Exonic Function	Variants
EM001	IIIc2	Yes	TP53	Pathogenic	Oncogenic，LOF	nonsynonymous SNV	TP53:exon8:c.G818A:p.R273H; TP53:exon5:c.G542A:p.R181H
			PTEN	Likely pathogenic	Oncogenic，LOF	nonsynonymous SNV	PTEN:exon5:c.G389A:p.R130Q
			PTEN	Pathogenic	Likely oncogenic，likely LOF	frameshift insertion	PTEN:exon8:c.963dupA:p.T321fs
			PIK3R1	Unreported	Oncogenic，LOF	stopgain	PIK3R1:exon9:c.C1042T:p.R348X; PIK3R1:exon15:c.C1915T:p.R639X
			FBXW7	Unreported	Likely oncogenic，LOF	nonsynonymous SNV	FBXW7:exon9:c.G1394A:p.R465H
EM002	IV	Yes	TP53	Pathogenic	Oncogenic，LOF	nonsynonymous SNV	TP53:exon8:c.G818A:p.R273H
			FBXW7	Unreported	Likely oncogenic，LOF	nonsynonymous SNV	FBXW7:exon9:c.G1394A:p.R465H
EM003	IIIc2	No	TP53	Pathogenic	Likely oncogenic，likely LOF	stopgain	TP53:exon5:c.C520T:p.R174X; TP53:exon6:c.C637T:p.R213X
			PTEN	Unreported	Likely oncogenic，likely LOF	nonsynonymous SNV	PTEN:exon5:c.A420C:p.L140F
			PIK3R1	Unreported	Oncogenic，LOF	stopgain	PIK3R1:exon9:c.C1042T:p.R348X; PIK3R1:exon11:c.C1381T:p.R461X
			FBXW7	Unreported	Likely oncogenic，unknown	nonsynonymous SNV	FBXW7:exon8:c.G1178A:p.R393Q
			FBXW7	Unreported	Likely oncogenic，likely LOF	stopgain	FBXW7:exon12:c.C1972T:p.R658X
EM004	IIIc1	No	PTEN	Pathogenic	Oncogenic，LOF	nonsynonymous SNV	PTEN:exon5:c.C388G:p.R130G
			PTEN	Pathogenic	Likely oncogenic，likely LOF	stopgain	PTEN:exon7:c.C640T:p.Q214X
EM005	IIIc2	Yes	PTEN	Pathogenic	Oncogenic，LOF	nonsynonymous SNV	PTEN:exon5:c.C388G:p.R130G
			PTEN	Unreported	Likely oncogenic，likely LOF	frameshift deletion	PTEN:exon8:c.910_946del:p.C304fs
EM006	Ib	No	PTEN	Pathogenic	Oncogenic，LOF	nonsynonymous SNV	PTEN:exon5:c.G389A:p.R130Q
			PIK3CA	Unreported	Oncogenic，LOF	nonsynonymous SNV	PIK3CA:exon2:c.G263A:p.R88Q; PIK3CA:exon2:c.C277T:p.R93W
			FBXW7	Unreported	Oncogenic，LOF	nonsynonymous SNV	FBXW7:exon10:c.G1436A:p.R479Q; FBXW7:exon12:c.C2065T:p.R689W
EM007	Ia	No	TP53	Pathogenic	Oncogenic，LOF	nonsynonymous SNV	TP53:exon5:c.G524A:p.R175H
EM008	Ia	No	TP53	Pathogenic	Likely oncogenic，likely LOF	nonsynonymous SNV	TP53:exon7:c.G743A:p.R248Q
EM009	Ia	No	TP53	Unreported	Likely oncogenic，likely LOF	nonsynonymous SNV	TP53:exon5:c.G527T:p.C176F
			PTEN	Pathogenic	Likely oncogenic，likely LOF	frameshift insertion	PTEN:exon7:c.741dupA:p.L247fs
			PTEN	Pathogenic	Predicted oncogenic，unknown	nonsynonymous SNV	PTEN:exon5:c.A403G:p.I135V
* Target genes: serous-like/copy number high subgroup related genes-TP53, PIK3CA, FBXW7, PIK3R1, PTEN (PPP2R1A, CHD4 and CSMD3 not included).
