# Supplementary material for: Circulating tumor DNA as a prognostic marker in high-risk endometrial cancer
Source: J Transl Med. 2021 Feb 3;19:51. doi: 10.1186/s12967-021-02722-8 (PMC7860194; doi:10.1186/s12967-021-02722-8)
Supplement: Supplementary file 4 — Additional file 4: Table S4. DdPCR assays for detected cases. [file 12967_2021_2722_MOESM4_ESM.xlsx]

## Sheet: Sheet1
Table S4. DdPCR assays in this study
Case ID	Locus	Mutant base	Frequency	Seq Primer F	Seq Primer R	WT probe Sequence	Mutant Probe Sequence	ddPCR ann/ext Temp (°C)	Amplicon Length (bp)	NCBI Ref Seq
EM001	PTEN-p.R130Q	c.389G>A	0.38	5’-GGCTAAGTGAAGATGACA-3’	5’-CCCGATGTAATAAATATGCA-3’	5’-VIC-ACACCAGTTCGTCCCTTTCCA -BHQ1-3′	5'-FAM- ACACCAGTTTGTCCCTTTCCA-BHQ1-3′	56	96	NG_007466.2
	PIK3R1-p.R78*	c.232C>T	0.41	5’-CAGGGAAGAAGTGAATGA-3’	5’-CCATGCATTTTAGTAGACG -3’	5’-VIC-CCGTCTGCTGTATCTCGAAGTT-BHQ1-3′	5'-FAM- CCGTCTGCTGTATCTCAAAGTT-BHQ1-3′	55	85	NG_012849.2
	TP53-p.R273H	c.818G>A	0.32	5’-TCCTGAGTAGTGGTAATC-3’	5’-GGAGATTCTCTTCCTCTG-3’	5’-VIC-AGGACAGGCACAAACACGCA -BHQ1-3′	5'-FAM- AGGACAGGCACAAACATGCA-BHQ1-3′	60	96	NG_017013.2
EM002	TP53-p.R273H	c.818G>A	0.57	5’-TCCTGAGTAGTGGTAATC-3’	5’-GGAGATTCTCTTCCTCTG-3’	5’-VIC-AGGACAGGCACAAACACGCA -BHQ1-3′	5'-FAM- AGGACAGGCACAAACATGCA-BHQ1-3′	60	96	NG_017013.2
EM003	PIK3R1-p.R78*	c.232C>T	0.36	5’-CAGGGAAGAAGTGAATGA-3’	5’-CCATGCATTTTAGTAGACG -3’	5’-VIC-CCGTCTGCTGTATCTCGAAGTT-BHQ1-3′	5'-FAM- CCGTCTGCTGTATCTCAAAGTT-BHQ1-3′	55	85	NG_012849.2
EM004	PTEN-p.R130G	c.388C>G	0.12	5’-GGCTAAGTGAAGATGACA-3’	5’-CCCGATGTAATAAATATGCA-3’	5’-VIC-ACACCAGTTCGTCCCTTTCCA -BHQ1-3′	5'-FAM- ACACCAGTTCCTCCCTTTCCA-BHQ1-3′	56	96	NG_007466.2
EM005	PTEN-p.R130G	c.388C>G	0.46	5’-GGCTAAGTGAAGATGACA-3’	5’-CCCGATGTAATAAATATGCA-3’	5’-VIC-ACACCAGTTCGTCCCTTTCCA -BHQ1-3′	5'-FAM- ACACCAGTTCCTCCCTTTCCA-BHQ1-3′	56	96	NG_007466.2
	KRAS-p.G12A	c.35G>C	0.55	5’-GCCTGCTGAAAATGACTGAATATAAACT-3’	5’-GCTGTATCGTCAAGGCACTCTT-3’	5’-VIC-TTGGAGCTGGTGGCGTA-MGB-NFQ-3'	5'-FAM-TTGGAGCTGCTGGCGTA-MGB-NFQ-3'	62	60	NG_007524.2
EM006	PTEN-p.R130Q	c.389G>A	0.31	5’-GGCTAAGTGAAGATGACA-3’	5’-CCCGATGTAATAAATATGCA-3’	5’-VIC-ACACCAGTTCGTCCCTTTCCA -BHQ1-3′	5'-FAM- ACACCAGTTTGTCCCTTTCCA-BHQ1-3′	56	96	NG_007466.2
EM007	TP53-p.R175H	c.524G>A	0.72	5’-ACAGCACATGACGGAGGTT-3’	5’-CTGCTCACCATCGCTATCTGA-3’	5’-VIC-TGAGGCGCTGCCC-MGB-NFQ-3'	5’-FAM-TGAGGCACTGCCC-MGB-NFQ-3'	52	70	NG_017013.2
EM008	TP53-p.R248Q	c.743G>A	0.58	5’-AACTACATGTGTAACAGTTCCTGCAT-3’	5’-CCAGTGTGATGATGGTGAGGAT-3’	5’-VIC-CATGAACCGGAGGCC-MGB-NFQ-3'	5’-FAM-CATGAACCAGAGGCC-MGB-NFQ-3'	60	70	NG_017013.2
EM009	TP53-p.C176F	c.527G>T	0.95	5’-ACAGCACATGACGGAGGTT-3’	5’-CTGCTCACCATCGCTATCTGA -3’	5’-VIC-AGGCGCTGCCCCCA-MGB-NFQ-3'	5'-FAM-AGGCGCTTCCCCCA-MGB-NFQ-3'	58	70	NG_017013.2
