# Supplementary material for: Circulating tumor DNA as a prognostic marker in high-risk endometrial cancer
Source: J Transl Med. 2021 Feb 3;19:51. doi: 10.1186/s12967-021-02722-8 (PMC7860194; doi:10.1186/s12967-021-02722-8)
Supplement: Supplementary file 5 — Additional file 5: Table S5. Relationship between ctDNA tracking and clinicopathological characteristics. [file 12967_2021_2722_MOESM5_ESM.xlsx]

## Sheet: Sheet1
Table S5. Relationship between ctDNA tracking and clinicopathological characteristics.
	ctDNA(+) in ctDNA tracking	ctDNA(-) in ctDNA tracking	p value
Age （years）	59±13.8	65.2±7.3	0.411
Pathology subtype			1
endometroid	0	1
clear cell	1	0
serous	3	3
dedifferentiated	0	1
FIGO stage			0.048
I-II	0	4
III-IV	4	1
Tumor size			0.524
<=5cm	1	3
>5cm	3	2
Depth of invasion			0.524
superficial	1	3
deep	3	2
Node positive			0.048
Yes	4	1
No	0	4
LVSI			0.524
Yes	3	2
No	1	3
Involvement of lower uterine segment			1
Yes	3	3
No	1	2
