# Supplementary material for: Circulating tumor DNA as a prognostic marker in high-risk endometrial cancer
Source: J Transl Med. 2021 Feb 3;19:51. doi: 10.1186/s12967-021-02722-8 (PMC7860194; doi:10.1186/s12967-021-02722-8)
Supplement: Supplementary file 6 — Additional file 6: Table S6. Predictors of disease-free survival. [file 12967_2021_2722_MOESM6_ESM.xlsx]

## Sheet: Sheet1
Table S6. Predictors of disease-free survival.
risk factors	case	DFS	χ2	P value
Age			0.028	0.867
below 60	3	1
above 60	6	2
Pathology subtype			1.786	0.618
endometroid	1	0
clear cell	1	1
serous	6	2
dedifferentiated	1	0
FIGO stage			3.098	0.078
I-II	4	0
III-IV	5	3
Tumor size			3.098	0.078
<=5cm	4	0
>5cm	5	3
Depth of invasion			3.098	0.078
superficial	4	0
deep	5	3
Node positive			3.098	0.078
Yes	5	0
No	4	3
LVSI			0.188	0.665
Yes	3	0
No	6	3
Involvement of lower uterine segment			1.843	0.175
Yes	3	0
No	6	3
ctDNA detection postoperation			5.239	0.022
Yes	4	1
No	5	5
CA125			1.843	0.175
positive	3	0
negative	6	3
HE4			0.53	0.467
positive	4	2
negative	5	1
imaging			9.715	0.002
positive	3	3
negative	6	0
